# Supplementary material for: Quercetin, a Plant Flavonol Attenuates Diabetic Complications, Renal Tissue Damage, Renal Oxidative Stress and Inflammation in Streptozotocin-Induced Diabetic Rats
Source: Metabolites. 2023 Jan 15;13(1):130. doi: 10.3390/metabo13010130 (PMC9861508; doi:10.3390/metabo13010130)
Supplement: Supplementary file 1 [file metabolites-13-00130-s001.zip]

Archive with 1 entries (1 files):
- metabolites-2121728-Supplementary File S1.pdf
